# Supplementary material for: MoPSeq-DB: a user-friendly web application for genomic data management and analysis of marine mollusc pathogens
Source: Database (Oxford). 2025 Nov 26;2025:baaf080. doi: 10.1093/database/baaf080 (PMC12648391; doi:10.1093/database/baaf080)
Supplement: baaf080_Supplemental_File [file baaf080_supplemental_file.zip]

Archive with 1 entries (1 files):
- FigureS1.pptx
